# Supplementary material for: Study on the structural stability of partial cable-stayed bridges with multiple towers and high piers during construction
Source: PLoS One. 2024 Dec 12;19(12):e0310631. doi: 10.1371/journal.pone.0310631 (PMC11637250; doi:10.1371/journal.pone.0310631)
Supplement: S1 File — (XLSX) [file pone.0310631.s001.xlsx]

## Sheet: Sheet1
Construction Stage	Stability coefficient			Stability under seismic loads	Stability coefficient
	Linear Elastic Stability Analysis	Nonlinear Analysis		Construction Stage	Linear Elastic Stability Analysis	Nonlinear Analysis
cs1	15.8	15.6		cs71	5.7	4.2
cs22	9.64	9.42		cs84	8.17	7.78
cs71	6.15	5.1
cs76	6.28	5.2		The influence of the stiffness of the main tower
cs80	6.47	5.3		Construction Stage	Stability Coefficient
cs84	9.15	8.6			0.8 Times Linear Elasticity	1.0 Times Linear Elasticity	1.2 Times Linear Elasticity	0.8 Times Non-linearity	1.0 Times Non-linearity	1.2 Times Non-linearity
cs87	8.24	7.8		cs1	15.8	15.8	15.8	15.6	15.6	15.6
seismic load				cs22	9.638	9.64	9.67	9.4	9.42	9.45
Time	Time History Data			cs71	6.145	6.17	6.194	4.9	5.1	5.3
0.02	0			cs76	6.273	6.28	6.288	5.1	5.2	5.3
0.04	-0.0001			cs80	6.465	6.47	6.474	5.2	5.3	5.4
0.06	0.0001			cs84	9.12	9.146	9.167	8.54	8.6	8.67
0.08	-0.0002			cs87	8.215	8.24	8.263	7.7	7.8	7.9
0.1	0.0001
0.12	0			The effects of the stiffness of the main pier
0.14	0.0004			Construction Stage	Stability Coefficient
0.16	0.0005				0.8 Times Linear Elasticity	1.0 Times Linear Elasticity	1.2 Times Linear Elasticity	0.8 Times Non-linearity	1.0 Times Non-linearity	1.2 Times Non-linearity
0.18	-0.0008			CS1	12.85	15.8	20.1	12.65	15.6	18.9
0.2	0.0001			CS22	7.778	9.64	11.73	7.6	9.42	11.45
0.22	-0.0004			CS71	4.926	6.17	7.516	4	5.1	6.1
0.24	-0.0005			CS76	5.05	6.28	7.669	4.1	5.2	6.3
0.26	0.0007			CS80	5.203	6.47	7.883	4.35	5.3	6.5
0.28	0.0004			CS84	7.493	9.146	10.98	6.9	8.6	10.5
0.3	0.0001			CS87	6.738	8.24	9.907	6.32	7.8	9.5
0.32	0.0013
0.34	-0.0002			The effects of the stiffness of the main beam
0.36	-0.0012			Construction Stage	Stability Coefficient
0.38	-0.0011				0.8 Times Linear Elasticity	1.0 Times Linear Elasticity	1.2 Times Linear Elasticity	0.8 Times Non-linearity	1.0 Times Non-linearity	1.2 Times Non-linearity
0.4	-0.0008			CS1	15.75	15.8	15.84	15.5	15.6	15.66
0.42	-0.0002			CS22	9.605	9.64	9.661	9.3	9.42	9.5
0.44	0.001			CS71	5.953	6.17	6.187	5	5.1	5.15
0.46	0.0002			CS76	6.13	6.28	6.362	5.1	5.2	5.25
0.48	-0.0005			CS80	6.19	6.47	6.519	5.2	5.3	5.4
0.5	0.0005			CS84	9.096	9.146	9.27	8.5	8.6	8.7
0.52	0.0004			CS87	7.845	8.24	8.367	7.7	7.8	7.9
0.54	0.0009
0.56	-0.0014
0.58	-0.0017			Construction Stage	Stability coefficient
0.6	-0.0008				Linear Elastic Stability Analysis	Nonlinear Analysis
0.62	0.0028			1	6.15	5.1
0.64	-0.0011			2	6.17	4.9
0.66	-0.0009			3	4.76	3.65
0.68	0.0019
0.7	0.0001
0.72	0.0011			Construction Stage	Stability coefficient
0.74	0.0012				Linear Elastic Stability Analysis	Nonlinear Analysis
0.76	-0.004			1	6.15	5.1
0.78	0.0012			2	6.21	4.7
0.8	-0.0008			3	4.83	3.55
0.82	-0.0027
0.84	0.0029
0.86	0.0005
0.88	0.0018
0.9	-0.0026
0.92	0.0001
0.94	0.0015
0.96	-0.0011
0.98	-0.0038
1	-0.0022
1.02	0.0008
1.04	0.0032
1.06	-0.0008
1.08	0.0007
1.1	-0.0039
1.12	0.001
1.14	0.0036
1.16	-0.0008
1.18	0.0008
1.2	-0.0049
1.22	-0.0039
1.24	0.0002
1.26	0.0007
1.28	0.0048
1.3	0.0019
1.32	0.0003
1.34	0.0035
1.36	-0.0007
1.38	-0.0063
1.4	-0.0035
1.42	-0.001
1.44	0
1.46	0.0001
1.48	0.0007
1.5	0.0011
1.52	-0.0016
1.54	0.0012
1.56	-0.0021
1.58	-0.0008
1.6	0.0011
1.62	-0.0028
1.64	-0.002
1.66	-0.001
1.68	-0.0017
1.7	0.0064
1.72	0.0041
1.74	0.0006
1.76	-0.0053
1.78	-0.004
1.8	0.0062
1.82	0.0051
1.84	-0.003
1.86	0.0018
1.88	-0.0023
1.9	-0.0048
1.92	-0.0037
1.94	-0.0032
1.96	0.0125
1.98	0.0011
2	0.0059
2.02	-0.0148
2.04	0.0004
2.06	0.009
2.08	-0.0034
2.1	-0.0011
2.12	-0.0078
2.14	0.0011
2.16	0.0125
2.18	0.0018
2.2	-0.0046
2.22	0.0016
2.24	-0.0011
2.26	0.001
2.28	0.006
2.3	-0.0205
2.32	-0.0057
2.34	0.01
2.36	0.0153
2.38	0.0097
2.4	-0.0083
2.42	0.0044
2.44	-0.0109
2.46	0.0038
2.48	0.0224
2.5	-0.0097
2.52	-0.0116
2.54	-0.0018
2.56	0.0097
2.58	0.0123
2.6	-0.0069
2.62	-0.0064
2.64	-0.0137
2.66	0.0156
2.68	0.0023
2.7	0.0023
2.72	0.0076
2.74	-0.0149
2.76	-0.0142
2.78	-0.0017
2.8	0.0018
2.82	-0.0078
2.84	-0.0095
2.86	0.0049
2.88	0.0311
2.9	0.0249
2.92	0.0086
2.94	-0.0093
2.96	-0.0362
2.98	0.0086
3	0.0261
3.02	-0.0119
3.04	-0.004
3.06	-0.0132
3.08	-0.0164
3.1	0.0071
3.12	-0.0091
3.14	0.0041
3.16	-0.0028
3.18	-0.0032
3.2	0.0096
3.22	0.0167
3.24	-0.0019
3.26	-0.0198
3.28	-0.0159
3.3	-0.0123
3.32	0.0014
3.34	-0.0106
3.36	0.03
3.38	-0.0024
3.4	-0.0077
3.42	0.0171
3.44	0.0058
3.46	-0.0005
3.48	-0.0173
3.5	-0.0025
3.52	-0.009
3.54	-0.0054
3.56	-0.0052
3.58	-0.0078
3.6	0.0029
3.62	0.0141
3.64	-0.012
3.66	0.0222
3.68	-0.0124
3.7	-0.0136
3.72	0.0236
3.74	0.0298
3.76	-0.0362
3.78	-0.0374
3.8	0.0067
3.82	0.0072
3.84	0.0246
3.86	0.0103
3.88	-0.0257
3.9	-0.0199
3.92	-0.0119
3.94	0.032
3.96	-0.0048
3.98	-0.0184
4	-0.0007
4.02	-0.0063
4.04	-0.0191
4.06	0.0257
4.08	0.0253
4.1	0.021
4.12	0.0226
4.14	0.0372
4.16	-0.0088
4.18	-0.0371
4.2	-0.0535
4.22	-0.0057
4.24	0.0303
4.26	0.0112
4.28	-0.0064
4.3	-0.0172
4.32	-0.0036
4.34	0.0219
4.36	0.0011
4.38	-0.0095
4.4	-0.0402
4.42	0.0237
4.44	0.009
4.46	-0.0065
4.48	-0.0317
4.5	-0.0008
4.52	-0.008
4.54	0.0169
4.56	0.0211
4.58	0.0194
4.6	-0.0359
4.62	-0.0132
4.64	0.0439
4.66	0.0341
4.68	-0.0144
4.7	-0.022
4.72	0.0187
4.74	0.013
4.76	-0.0212
4.78	0.0134
4.8	0.0291
4.82	0.012
4.84	-0.0471
4.86	0.0009
4.88	-0.0037
4.9	-0.0079
4.92	0.0124
4.94	0.018
4.96	0.0086
4.98	0.0171
5	-0.0134
5.02	-0.0172
5.04	-0.0196
5.06	0.0192
5.08	0.0157
5.1	0.005
5.12	-0.0171
5.14	0.0367
5.16	0.0279
5.18	0.0601
5.2	-0.0038
5.22	-0.045
5.24	-0.0936
5.26	0.0131
5.28	0.0036
5.3	0.0227
5.32	0.0512
5.34	0.0627
5.36	-0.0109
5.38	-0.0548
5.4	-0.0006
5.42	-0.0252
5.44	-0.0605
5.46	-0.0208
5.48	0.0365
5.5	0.0492
5.52	-0.0245
5.54	-0.0044
5.56	0.0071
5.58	0.0032
5.6	0.0354
5.62	0.0259
5.64	-0.003
5.66	0.004
5.68	-0.0086
5.7	0.0046
5.72	0.0464
5.74	-0.0051
5.76	-0.0134
5.78	-0.0533
5.8	0.0271
5.82	0.0031
5.84	-0.0523
5.86	-0.0492
5.88	0.0292
5.9	0.0776
5.92	0.0609
5.94	-0.0955
5.96	-0.1204
5.98	-0.0488
6	-0.0183
6.02	0.1109
6.04	0.0721
6.06	-0.0006
6.08	-0.0826
6.1	-0.1412
6.12	-0.1015
6.14	-0.0653
6.16	-0.0916
6.18	-0.073
6.2	-0.1607
6.22	-0.2233
6.24	-0.3001
6.26	-0.2147
6.28	-0.0929
6.3	0.0266
6.32	0.1045
6.34	0.1344
6.36	-0.0331
6.38	-0.0818
6.4	-0.0609
6.42	0.0284
6.44	0.0734
6.46	0.0417
6.48	0.0436
6.5	0.0559
6.52	0.0251
6.54	0.0348
6.56	-0.0162
6.58	-0.0796
6.6	0.0599
6.62	0.1412
6.64	0.2925
6.66	0.3804
6.68	0.4385
6.7	0.4861
6.72	0.5911
6.74	0.296
6.76	0.1038
6.78	-0.1349
6.8	-0.1872
6.82	-0.2259
6.84	-0.4267
6.86	-0.4329
6.88	-0.1417
6.9	0.1957
6.92	0.2518
6.94	0.1272
6.96	-0.0099
6.98	-0.1408
7	-0.2866
7.02	-0.3117
7.04	-0.2049
7.06	0.0691
7.08	0.1815
7.1	0.1528
7.12	-0.0085
7.14	-0.1662
7.16	-0.2766
7.18	-0.1525
7.2	-0.0073
7.22	-0.0518
7.24	-0.2305
7.26	-0.2323
7.28	-0.1708
7.3	-0.0508
7.32	0.0962
7.34	0.1881
7.36	0.1076
7.38	-0.0666
7.4	-0.1063
7.42	-0.0925
7.44	0.0054
7.46	0.1026
7.48	0.1523
7.5	0.0888
7.52	-0.0207
7.54	-0.1688
7.56	-0.1598
7.58	-0.1077
7.6	-0.0732
7.62	0.1035
7.64	0.2252
7.66	0.4061
7.68	0.4553
7.7	0.368
7.72	0.0235
7.74	-0.3658
7.76	-0.6398
7.78	-0.6305
7.8	-0.0845
7.82	0.3708
7.84	0.5128
7.86	0.2339
7.88	-0.1264
7.9	-0.312
7.92	-0.1894
7.94	-0.0771
7.96	-0.005
7.98	0.0757
8	0.2135
8.02	0.2625
8.04	0.2121
8.06	0.0582
8.08	-0.0626
8.1	-0.1116
8.12	-0.118
8.14	-0.1007
8.16	-0.0338
8.18	0.0937
8.2	0.1529
8.22	0.2475
8.24	0.1584
8.26	0.1603
8.28	0.1838
8.3	0.0504
8.32	-0.0766
8.34	-0.0892
8.36	0.0508
8.38	0.0516
8.4	-0.0398
8.42	-0.2403
8.44	-0.318
8.46	-0.3215
8.48	-0.0513
8.5	-0.0396
8.52	-0.0732
8.54	-0.0502
8.56	-0.0297
8.58	0.1657
8.6	0.2579
8.62	0.0631
8.64	-0.0664
8.66	-0.0594
8.68	-0.0688
8.7	-0.1893
8.72	-0.234
8.74	-0.1344
8.76	0.1432
8.78	0.3613
8.8	0.351
8.82	0.22
8.84	0.0319
8.86	-0.0905
8.88	-0.01
8.9	0.0274
8.92	0.194
8.94	0.2861
8.96	0.2012
8.98	0.1997
9	0.1993
9.02	0.0385
9.04	0.0045
9.06	-0.0907
9.08	-0.0306
9.1	0.0026
9.12	-0.0014
9.14	-0.0164
9.16	0.144
9.18	0.2003
9.2	0.3116
9.22	0.2445
9.24	-0.0268
9.26	-0.146
9.28	-0.1299
9.3	-0.0709
9.32	0.087
9.34	0.0745
9.36	-0.061
9.38	-0.1338
9.4	-0.1036
9.42	-0.0584
9.44	-0.0848
9.46	-0.0271
9.48	-0.0045
9.5	-0.0662
9.52	-0.0175
9.54	-0.0276
9.56	-0.0521
9.58	-0.1774
9.6	-0.1785
9.62	-0.0412
9.64	0.034
9.66	0.0278
9.68	-0.1712
9.7	-0.1923
9.72	0.0064
9.74	0.1007
9.76	0.3188
9.78	0.2789
9.8	0.0541
9.82	-0.0618
9.84	-0.0456
9.86	-0.1988
9.88	-0.3742
9.9	-0.3465
9.92	-0.1045
9.94	0.1304
9.96	0.1797
9.98	0.1689
10	0.12
10.02	0.0512
10.04	-0.0229
10.06	0.0219
10.08	0.0604
10.1	0.1381
10.12	0.0178
10.14	-0.1823
10.16	-0.3801
10.18	-0.4098
10.2	-0.1707
10.22	0.2117
10.24	0.3663
10.26	0.2896
10.28	0.0419
10.3	-0.0439
10.32	0.0435
10.34	0.0154
10.36	0.3286
10.38	0.4035
10.4	0.2324
10.42	0.0469
10.44	0.0343
10.46	-0.0473
10.48	-0.0349
10.5	-0.094
10.52	-0.0764
10.54	-0.1395
10.56	-0.1236
10.58	-0.0948
10.6	0.0589
10.62	-0.0477
10.64	-0.2494
10.66	-0.4359
10.68	-0.3015
10.7	-0.0195
10.72	0.1357
10.74	0.142
10.76	0.028
10.78	-0.1363
10.8	-0.1424
10.82	-0.1764
10.84	-0.1826
10.86	-0.088
10.88	0.0897
10.9	0.2175
10.92	0.1224
10.94	0.1915
10.96	0.0933
10.98	-0.105
11	-0.1699
11.02	-0.1223
11.04	0.1282
11.06	0.3541
11.08	0.288
11.1	0.0119
11.12	-0.2808
11.14	-0.3747
11.16	-0.0841
11.18	0.1761
11.2	0.2465
11.22	0.031
11.24	-0.079
11.26	-0.1043
11.28	-0.0393
11.3	-0.0174
11.32	-0.0699
11.34	-0.0779
11.36	-0.0415
11.38	0.0504
11.4	0.1541
11.42	0.1334
11.44	0.0342
11.46	-0.0157
11.48	0.0455
11.5	0.1662
11.52	0.1057
11.54	-0.1439
11.56	-0.3301
11.58	-0.3759
11.6	-0.1683
11.62	0.0654
11.64	0.1607
11.66	0.0954
11.68	0.0012
11.7	-0.1472
11.72	-0.2453
11.74	-0.2417
11.76	-0.1823
11.78	-0.0239
11.8	0.1034
11.82	0.0092
11.84	-0.0888
11.86	-0.2209
11.88	-0.2279
11.9	-0.1743
11.92	-0.0612
11.94	0.1093
11.96	0.0934
11.98	0.0815
12	-0.0082
12.02	-0.1334
12.04	-0.2232
12.06	-0.2358
12.08	-0.1148
12.1	0.059
12.12	0.1098
12.14	0.2076
12.16	0.3221
12.18	0.3496
12.2	0.1033
12.22	-0.0341
12.24	-0.0261
12.26	0.1326
12.28	0.1995
12.3	0.1122
12.32	0.0017
12.34	-0.0591
12.36	-0.0046
12.38	0.0173
12.4	-0.0106
12.42	-0.0177
12.44	0.0292
12.46	0.0863
12.48	0.0759
12.5	0.0388
12.52	-0.0012
12.54	-0.0127
12.56	-0.0043
12.58	-0.0012
12.6	-0.0292
12.62	-0.1177
12.64	-0.1252
12.66	-0.0175
12.68	0.022
12.7	-0.0714
12.72	-0.0788
12.74	-0.0261
12.76	0.0277
12.78	0.0747
12.8	0.0936
12.82	0.0821
12.84	-0.0175
12.86	-0.1519
12.88	-0.0565
12.9	0.0701
12.92	0.0835
12.94	0.0416
12.96	0.0252
12.98	-0.0239
13	-0.0896
13.02	-0.0818
13.04	-0.091
13.06	-0.0977
13.08	-0.0648
13.1	-0.0345
13.12	0.0127
13.14	0.0689
13.16	-0.0026
13.18	-0.0154
13.2	0.0511
13.22	0.1242
13.24	0.2541
13.26	0.1986
13.28	0.0359
13.3	0.0613
13.32	-0.0174
13.34	-0.0673
13.36	-0.0297
13.38	0.0284
13.4	0.0746
13.42	0.1009
13.44	0.0026
13.46	-0.1182
13.48	-0.1964
13.5	-0.1808
13.52	-0.1274
13.54	-0.0286
13.56	0.0799
13.58	0.2444
13.6	0.2411
13.62	0.1486
13.64	-0.1027
13.66	-0.1893
13.68	-0.2018
13.7	0.1367
13.72	0.1928
13.74	0.2228
13.76	0.2126
13.78	0.2937
13.8	0.2255
13.82	0.1025
13.84	-0.027
13.86	-0.0437
13.88	-0.0312
13.9	0.0018
13.92	-0.0006
13.94	-0.0161
13.96	0.0527
13.98	0.1821
14	0.1541
14.02	0.0869
14.04	-0.0015
14.06	0.0031
14.08	0.0547
14.1	0.1175
14.12	0.0358
14.14	-0.0385
14.16	-0.1637
14.18	-0.1718
14.2	-0.0709
14.22	0.0139
14.24	0.0769
14.26	0.012
14.28	0.036
14.3	0.0257
14.32	0.0313
14.34	0.1012
14.36	0.1195
14.38	0.0799
14.4	0.0405
14.42	-0.0211
14.44	-0.0038
14.46	0.1654
14.48	0.2509
14.5	0.2035
14.52	-0.1023
14.54	-0.2728
14.56	-0.4106
14.58	-0.1779
14.6	0.0935
14.62	0.3071
14.64	0.132
14.66	-0.0469
14.68	-0.2007
14.7	-0.1578
14.72	-0.0179
14.74	0.0246
14.76	-0.0629
14.78	-0.0194
14.8	0.0828
14.82	0.1257
14.84	0.0801
14.86	-0.0361
14.88	-0.1569
14.9	-0.1589
14.92	-0.0186
14.94	0.075
14.96	0.1059
14.98	0.022
15	-0.0756
15.02	-0.0906
15.04	-0.1645
15.06	-0.1414
15.08	-0.1298
15.1	-0.0809
15.12	0.0117
15.14	-0.0069
15.16	-0.0445
15.18	-0.0271
15.2	0.007
15.22	0.0278
15.24	-0.0449
15.26	-0.0915
15.28	-0.0863
15.3	-0.0747
15.32	-0.0529
15.34	-0.0433
15.36	-0.071
15.38	-0.0676
15.4	-0.0261
15.42	-0.0146
15.44	-0.0283
15.46	-0.0272
15.48	-0.071
15.5	-0.0576
15.52	-0.0652
15.54	-0.0396
15.56	-0.0684
15.58	-0.0563
15.6	-0.0396
15.62	-0.0719
15.64	-0.0338
15.66	0.0786
15.68	0.1684
15.7	0.084
15.72	-0.0119
15.74	0.0655
15.76	0.0849
15.78	0.0314
15.8	-0.0223
15.82	-0.0012
15.84	-0.0475
15.86	-0.0129
15.88	0.0392
15.9	0.0375
15.92	-0.0236
15.94	-0.0945
15.96	-0.0681
15.98	0.0046
16	0.082
16.02	0.0616
16.04	-0.0108
16.06	-0.0793
16.08	-0.077
16.1	-0.0487
16.12	-0.1134
16.14	-0.1366
16.16	-0.0297
16.18	0.0711
16.2	0.0618
16.22	-0.097
16.24	-0.1487
16.26	-0.1268
16.28	-0.1451
16.3	-0.1561
16.32	-0.1675
16.34	-0.1178
16.36	0.0191
16.38	0.1089
16.4	0.1858
16.42	0.1097
16.44	-0.0587
16.46	-0.1336
16.48	-0.0647
16.5	0.074
16.52	0.1171
16.54	0.0525
16.56	-0.0511
16.58	-0.0102
16.6	0.0307
16.62	0.0674
16.64	-0.0036
16.66	-0.0386
16.68	-0.0459
16.7	-0.0095
16.72	-0.0239
16.74	-0.0762
16.76	-0.0514
16.78	-0.07
16.8	-0.0545
16.82	-0.0008
16.84	0.0697
16.86	0.1461
16.88	0.1348
16.9	0.0066
16.92	-0.0113
16.94	-0.0725
16.96	-0.0704
16.98	0.0028
17	0.0647
17.02	0.0484
17.04	0.0451
17.06	0.028
17.08	-0.017
17.1	0.0474
17.12	0.0573
17.14	0.0332
17.16	0.0516
17.18	0.0004
17.2	-0.0355
17.22	-0.0418
17.24	0.0598
17.26	0.127
17.28	0.1116
17.3	0.0124
17.32	-0.0724
17.34	-0.0012
17.36	0.0735
17.38	0.0498
17.4	0.0297
17.42	-0.0017
17.44	0.0472
17.46	-0.0109
17.48	-0.0251
17.5	-0.0417
17.52	-0.0038
17.54	0.0817
17.56	0.0815
17.58	0.0885
17.6	0.0679
17.62	0.0971
17.64	0.1326
17.66	0.122
17.68	0.0777
17.7	0.0573
17.72	0.0329
17.74	0.0013
17.76	0.0059
17.78	0.089
17.8	0.1186
17.82	0.0849
17.84	0.0333
17.86	0.0014
17.88	0.0064
17.9	0.0118
17.92	0.0185
17.94	0.0253
17.96	0.0047
17.98	0.0143
18	-0.0078
18.02	-0.0125
18.04	0.0254
18.06	0.0583
18.08	0.0655
18.1	0.0338
18.12	0.0213
18.14	0.0495
18.16	0.0828
18.18	0.1025
18.2	0.0733
18.22	0.0566
18.24	0.031
18.26	0.025
18.28	0.0313
18.3	0.0482
18.32	0.0535
18.34	0.0179
18.36	-0.0156
18.38	-0.0051
18.4	-0.0635
18.42	-0.1312
18.44	-0.1643
18.46	-0.0812
18.48	0.0652
18.5	0.1138
18.52	0.0223
18.54	-0.1103
18.56	-0.1464
18.58	-0.0347
18.6	0.0309
18.62	0.0205
18.64	-0.0413
18.66	-0.0686
18.68	0.0033
18.7	-0.0191
18.72	-0.027
18.74	-0.0468
18.76	-0.0849
18.78	-0.058
18.8	-0.0562
18.82	-0.0493
18.84	-0.0598
18.86	-0.03
18.88	-0.0162
18.9	-0.0454
18.92	-0.0716
18.94	-0.0649
18.96	-0.0179
18.98	-0.0085
19	-0.0466
19.02	-0.0888
19.04	-0.0741
19.06	-0.0467
19.08	-0.0241
19.1	-0.0237
19.12	-0.035
19.14	-0.0445
19.16	-0.081
19.18	-0.0938
19.2	-0.1151
19.22	-0.15
19.24	-0.1659
19.26	-0.1257
19.28	-0.0719
19.3	-0.0291
19.32	-0.0199
19.34	-0.026
19.36	-0.0268
19.38	-0.0247
19.4	0.0029
19.42	0.0433
19.44	0.0368
19.46	0.0352
19.48	0.0059
19.5	-0.0222
19.52	0.0078
19.54	0.051
19.56	0.0199
19.58	-0.0322
19.6	-0.0485
19.62	-0.0373
19.64	-0.0501
19.66	-0.0866
19.68	-0.0803
19.7	-0.0062
19.72	0.0284
19.74	0.0215
19.76	0.0017
19.78	0.0175
19.8	0.0738
19.82	0.1197
19.84	0.1234
19.86	0.1515
19.88	0.1303
19.9	0.0381
19.92	-0.0225
19.94	-0.0301
19.96	-0.0038
19.98	-0.0173
20	-0.0605
20.02	-0.0471
20.04	-0.0245
20.06	0.008
20.08	0.0506
20.1	0.0523
20.12	-0.0054
20.14	-0.0641
20.16	-0.0696
20.18	-0.009
20.2	0.0646
20.22	0.0731
20.24	0.0386
20.26	0.0014
20.28	-0.0458
20.3	-0.078
20.32	-0.0489
20.34	0.0123
20.36	0.0805
20.38	0.0935
20.4	0.0935
20.42	0.0287
20.44	0.0478
20.46	0.1146
20.48	0.1314
20.5	0.1004
20.52	0.0172
20.54	-0.038
20.56	0.0008
20.58	0.0443
20.6	0.0929
20.62	0.087
20.64	0.047
20.66	0.0544
20.68	0.0386
20.7	0.03
20.72	-0.0014
20.74	-0.0134
20.76	-0.0211
20.78	0.0021
20.8	0.017
20.82	-0.0025
20.84	0.0067
20.86	0.0742
20.88	0.0987
20.9	0.0651
20.92	0.0061
20.94	-0.0282
20.96	-0.0486
20.98	-0.0199
21	-0.008
21.02	0.0307
21.04	0.0823
21.06	0.0871
21.08	0.0505
21.1	0.001
21.12	0.0072
21.14	0.0371
21.16	0.0278
21.18	0.032
21.2	0.0286
21.22	0.0306
21.24	0.0319
21.26	0.0356
21.28	0.0096
21.3	-0.0284
21.32	-0.0479
21.34	-0.0085
21.36	0.083
21.38	0.1138
21.4	0.1244
21.42	0.0339
21.44	-0.0393
21.46	0.0049
21.48	0.0487
21.5	0.0362
21.52	-0.0035
21.54	-0.0169
21.56	0.0119
21.58	0.0301
21.6	0.0088
21.62	-0.0256
21.64	-0.0257
21.66	-0.0323
21.68	-0.0706
21.7	-0.0816
21.72	-0.0372
21.74	0.0113
21.76	-0.0225
21.78	-0.0506
21.8	-0.0437
21.82	-0.0391
21.84	-0.0605
21.86	-0.0825
21.88	-0.0825
21.9	-0.0729
21.92	-0.084
21.94	-0.1062
21.96	-0.1062
21.98	-0.0532
22	-0.0119
22.02	-0.0076
22.04	-0.0348
22.06	-0.0798
22.08	-0.1325
22.1	-0.1312
22.12	-0.0796
22.14	-0.0469
22.16	-0.0258
22.18	-0.0364
22.2	-0.0756
22.22	-0.1025
22.24	-0.119
22.26	-0.0905
22.28	-0.0494
22.3	-0.0318
22.32	-0.0501
22.34	-0.0705
22.36	-0.0703
22.38	-0.0272
22.4	0.0038
22.42	0.0047
22.44	-0.0131
22.46	-0.0236
22.48	-0.0347
22.5	-0.0479
22.52	-0.0448
22.54	-0.0092
22.56	0.0186
22.58	0.0204
22.6	-0.0332
22.62	-0.0286
22.64	0.0182
22.66	0.0198
22.68	0.0101
22.7	0.0354
22.72	0.0391
22.74	0.0329
22.76	0.021
22.78	0.0403
22.8	0.0808
22.82	0.0776
22.84	-0.0111
22.86	-0.0726
22.88	-0.0323
22.9	0.0714
22.92	0.1419
22.94	0.1241
22.96	0.0305
22.98	-0.0342
23	-0.0287
23.02	0.0717
23.04	0.1029
23.06	0.0616
23.08	0.0337
23.1	0.0429
23.12	0.0682
23.14	0.0655
23.16	0.035
23.18	0.0064
23.2	-0.0166
23.22	0.0037
23.24	0.033
23.26	0.0383
23.28	0.0251
23.3	0.0213
23.32	0.0275
23.34	0.0113
23.36	0.0093
23.38	0.0107
23.4	0.0013
23.42	0.038
23.44	0.0866
23.46	0.1007
23.48	0.0596
23.5	0.0065
23.52	-0.0138
23.54	0.0344
23.56	0.077
23.58	0.0747
23.6	0.0599
23.62	0.0555
23.64	0.0551
23.66	0.0695
23.68	0.0892
23.7	0.0797
23.72	0.0432
23.74	0.0237
23.76	0.0215
23.78	0.0184
23.8	0.0113
23.82	0.0163
23.84	0.0008
23.86	-0.015
23.88	-0.034
23.9	-0.061
23.92	-0.0743
23.94	-0.075
23.96	-0.0412
23.98	-0.0359
24	-0.0534
24.02	-0.0624
24.04	-0.0619
24.06	-0.0525
24.08	-0.0633
24.1	-0.0716
24.12	-0.0724
24.14	-0.0329
24.16	-0.0137
24.18	-0.0426
24.2	-0.0685
24.22	-0.071
24.24	-0.0439
24.26	-0.0279
24.28	-0.0282
24.3	-0.0167
24.32	0.0007
24.34	0.0065
24.36	-0.0178
24.38	-0.0276
24.4	-0.0127
24.42	-0.0072
24.44	-0.0082
24.46	-0.0165
24.48	-0.0237
24.5	-0.0184
24.52	-0.0125
24.54	0.0034
24.56	0.0127
24.58	0.0071
24.6	0.02
24.62	0.0143
24.64	-0.0013
24.66	-0.0123
24.68	-0.0225
24.7	-0.0192
24.72	-0.0118
24.74	-0.0208
24.76	-0.0007
24.78	0.0001
24.8	-0.0032
24.82	-0.0107
24.84	-0.0012
24.86	0.0287
24.88	0.0398
24.9	0.0133
24.92	-0.0172
24.94	-0.0253
24.96	-0.0242
24.98	-0.0292
25	0.0067
25.02	0.017
25.04	-0.0037
25.06	-0.0239
25.08	-0.0285
25.1	-0.0098
25.12	0.0023
25.14	-0.0208
25.16	-0.0366
25.18	-0.0311
25.2	-0.0356
25.22	-0.0279
25.24	-0.0068
25.26	0.0227
25.28	0.0266
25.3	0.007
25.32	-0.0031
25.34	0.0128
25.36	0.0281
25.38	0.0096
25.4	-0.0022
25.42	0.0101
25.44	0.0237
25.46	0.0291
25.48	0.025
25.5	0.0332
25.52	0.043
25.54	0.0428
25.56	0.0395
25.58	0.0417
25.6	0.0425
25.62	0.027
25.64	0.0132
25.66	-0.0067
25.68	0.015
25.7	0.0509
25.72	0.0452
25.74	0.0307
25.76	0.0408
25.78	0.0642
25.8	0.0878
25.82	0.0755
25.84	0.0391
25.86	0.0219
25.88	0.0112
25.9	0.0144
25.92	0.0002
25.94	-0.0095
25.96	0.0079
25.98	0.0301
26	0.0243
26.02	-0.0001
26.04	-0.0156
26.06	-0.0031
26.08	0.0216
26.1	0.0335
26.12	0.0081
26.14	-0.0164
26.16	0.0041
26.18	0.0301
26.2	0.0245
26.22	-0.0329
26.24	-0.0713
26.26	-0.0755
26.28	-0.0457
26.3	-0.0334
26.32	-0.0308
26.34	-0.0231
26.36	-0.0152
26.38	-0.0368
26.4	-0.0357
26.42	-0.0108
26.44	0.0029
26.46	-0.0098
26.48	-0.0306
26.5	-0.0224
26.52	-0.0246
26.54	-0.0511
26.56	-0.0617
26.58	-0.0459
26.6	-0.0448
26.62	-0.0433
26.64	-0.0277
26.66	-0.0171
26.68	-0.0166
26.7	-0.038
26.72	-0.0348
26.74	-0.0034
26.76	0.0203
26.78	0.0273
26.8	-0.0163
26.82	-0.0615
26.84	-0.0409
26.86	0.0297
26.88	0.0618
26.9	0.0623
26.92	0.0319
26.94	0.0156
26.96	0.0292
26.98	0.0232
27	0.0179
27.02	0.019
27.04	0.0113
27.06	0.0135
27.08	0.0299
27.1	0.0309
27.12	0.028
27.14	0.0206
27.16	0.0192
27.18	0.0307
27.2	0.0266
27.22	0.0081
27.24	0.0108
27.26	0.0241
27.28	0.0315
27.3	0.0185
27.32	0.0032
27.34	-0.0096
27.36	-0.02
27.38	-0.0222
27.4	0.0003
27.42	0.0287
27.44	0.0376
27.46	0.0298
27.48	0.0102
27.5	0.0001
27.52	-0.0165
27.54	-0.0199
27.56	0.0169
27.58	0.0375
27.6	0.0198
27.62	0.017
27.64	0.0211
27.66	0.005
27.68	-0.0069
27.7	-0.0051
27.72	0.0158
27.74	0.0298
27.76	0.0257
27.78	0.032
27.8	0.0207
27.82	0.0003
27.84	-0.0061
27.86	-0.0062
27.88	-0.0022
27.9	-0.0061
27.92	-0.0232
27.94	-0.0234
27.96	-0.0199
27.98	-0.0139
28	-0.0238
28.02	-0.0273
28.04	-0.0425
28.06	-0.0517
28.08	-0.045
28.1	-0.0433
28.12	-0.0495
28.14	-0.0405
28.16	-0.0151
28.18	-0.0043
28.2	-0.0176
28.22	-0.0292
28.24	-0.0322
28.26	-0.0421
28.28	-0.0444
28.3	-0.0475
28.32	-0.0653
28.34	-0.0646
28.36	-0.0545
28.38	-0.0424
28.4	-0.0187
28.42	-0.0184
28.44	-0.0412
28.46	-0.0407
28.48	-0.0241
28.5	0.0024
28.52	0.0087
28.54	0.0009
28.56	-0.0254
28.58	-0.0435
28.6	-0.0298
28.62	-0.0067
28.64	-0.0017
28.66	-0.0244
28.68	-0.0403
28.7	-0.0289
28.72	-0.0201
28.74	-0.0069
28.76	0.0012
28.78	0.0011
28.8	0.0039
28.82	0.0272
28.84	0.0387
28.86	0.0217
28.88	0.0004
28.9	0.0039
28.92	0.0233
28.94	0.0242
28.96	-0.0032
28.98	-0.0212
29	-0.0036
29.02	0.0298
29.04	0.0395
29.06	0.041
29.08	0.0249
29.1	0.0047
29.12	0.0049
29.14	0.0427
29.16	0.0639
29.18	0.0452
29.2	0.0105
29.22	0.0022
29.24	0.0212
29.26	0.0377
29.28	0.0424
29.3	0.0202
29.32	0.0097
29.34	0.0176
29.36	0.0298
29.38	0.0238
29.4	0.0204
29.42	0.0341
29.44	0.0381
29.46	0.0428
29.48	0.0397
29.5	0.0261
29.52	0.0129
29.54	0.0084
29.56	0.0146
29.58	0.0311
29.6	0.0237
29.62	-0.0033
29.64	-0.0229
29.66	-0.0271
29.68	0.0104
29.7	0.0412
29.72	0.0373
29.74	0.0191
29.76	-0.0095
29.78	-0.0256
29.8	-0.0022
29.82	0.0268
29.84	0.0315
29.86	0.0151
29.88	0.0083
29.9	0.0194
29.92	0.0394
29.94	0.0271
29.96	0.0148
29.98	0.0178
30	0.0244
30.02	0.0272
30.04	0.0227
30.06	0.0121
30.08	-0.0045
30.1	-0.0214
30.12	-0.0187
30.14	-0.0109
30.16	0.0004
30.18	0.0046
30.2	0.002
30.22	-0.0086
30.24	-0.0199
30.26	-0.0106
30.28	-0.008
30.3	-0.0148
30.32	-0.0238
30.34	-0.0237
30.36	-0.0408
30.38	-0.0451
30.4	-0.046
30.42	-0.0422
30.44	-0.0346
30.46	-0.0234
30.48	-0.0084
30.5	-0.005
30.52	-0.021
30.54	-0.02
30.56	-0.0091
30.58	-0.009
30.6	-0.0099
30.62	-0.0032
30.64	0.0093
30.66	0.0046
30.68	-0.0089
30.7	-0.0093
30.72	0.0151
30.74	0.0334
30.76	0.0216
30.78	0.0009
30.8	0.0005
30.82	0.012
30.84	0.0213
30.86	0.0066
30.88	-0.0048
30.9	-0.0137
30.92	-0.0035
30.94	0.0089
30.96	0.0104
30.98	0.0111
31	0.0159
31.02	-0.0024
31.04	-0.0161
31.06	0.015
31.08	0.0378
31.1	0.0268
31.12	-0.0058
31.14	-0.0115
31.16	-0.0043
31.18	-0.0066
31.2	-0.0194
31.22	-0.0109
31.24	0.0177
31.26	0.0273
31.28	0.003
31.3	-0.0212
31.32	-0.0331
31.34	-0.0367
31.36	-0.0201
31.38	0.0011
31.4	0.002
31.42	-0.0027
31.44	-0.0306
31.46	-0.0301
31.48	-0.0105
31.5	0.0098
31.52	0.0013
31.54	-0.0227
31.56	-0.0312
31.58	-0.0162
31.6	0.0135
31.62	0.0366
31.64	0.026
31.66	-0.0279
31.68	-0.0462
31.7	-0.023
31.72	-0.019
31.74	-0.0355
31.76	-0.047
31.78	-0.0352
31.8	-0.0107
31.82	0.0014
31.84	0.0034
31.86	-0.012
31.88	-0.0273
31.9	-0.0366
31.92	-0.0214
31.94	-0.0012
31.96	0.0118
31.98	0.0041
32	-0.0059
32.02	-0.0054
32.04	-0.0014
32.06	-0.0012
32.08	0.0016
32.1	-0.0004
32.12	-0.0071
32.14	-0.0074
32.16	0.0019
32.18	0.0052
32.2	0.0046
32.22	0.0027
32.24	0.0079
32.26	0.0164
32.28	0.005
32.3	-0.017
32.32	-0.0144
32.34	0.0084
32.36	0.025
32.38	0.0225
32.4	0.011
32.42	0.0178
32.44	0.0134
32.46	0.0128
32.48	0.0256
32.5	0.0304
32.52	0.0275
32.54	0.0188
32.56	0.0095
32.58	-0.0018
32.6	0.0047
32.62	0.0149
32.64	0.0251
32.66	0.0311
32.68	0.0303
32.7	0.0248
32.72	0.0265
32.74	0.0253
32.76	0.016
32.78	0.0066
32.8	-0.0036
32.82	-0.0026
32.84	0.0029
32.86	0.0182
32.88	0.0227
32.9	0.005
32.92	-0.0081
32.94	-0.0033
32.96	0.0176
32.98	0.0324
33	0.0193
33.02	-0.0012
33.04	-0.0141
33.06	-0.009
33.08	-0.0056
33.1	-0.0102
33.12	-0.0207
33.14	-0.0276
33.16	-0.0258
33.18	-0.0131
33.2	0.0059
33.22	0.0244
33.24	0.0288
33.26	0.0087
33.28	-0.0093
33.3	-0.0141
33.32	-0.005
33.34	0.0054
33.36	-0.0041
33.38	-0.0133
33.4	0.006
33.42	0.0236
33.44	0.0183
33.46	0.0054
33.48	-0.0064
33.5	-0.0062
33.52	0.0062
33.54	0.0161
33.56	0.0128
33.58	0.0075
33.6	0.0046
33.62	0.0097
33.64	-0.0016
33.66	-0.0132
33.68	-0.0188
33.7	-0.0133
33.72	0.0055
33.74	0.0122
33.76	-0.003
33.78	-0.0105
33.8	-0.0077
33.82	0.0045
33.84	0.0111
33.86	0.0084
33.88	0.0022
33.9	-0.0032
33.92	-0.0054
33.94	-0.0039
33.96	-0.0036
33.98	0.0092
34	0.016
34.02	0.0148
34.04	0.0159
34.06	0.007
34.08	-0.0102
34.1	-0.0172
34.12	-0.0157
34.14	-0.0042
34.16	0.0053
34.18	0.0086
34.2	0.01
34.22	0.0022
34.24	-0.0006
34.26	-0.0169
34.28	-0.03
34.3	-0.0282
34.32	-0.0172
34.34	-0.0057
34.36	-0.0035
34.38	-0.0148
34.4	-0.0259
34.42	-0.0342
34.44	-0.0368
34.46	-0.0311
34.48	-0.014
34.5	-0.0089
34.52	-0.0192
34.54	-0.0318
34.56	-0.0363
34.58	-0.0382
34.6	-0.0437
34.62	-0.0441
34.64	-0.0328
34.66	-0.0321
34.68	-0.0278
34.7	-0.0107
34.72	0.0038
34.74	0.0013
34.76	-0.0108
34.78	-0.0124
34.8	-0.0114
34.82	-0.0134
34.84	-0.0076
34.86	0.0003
34.88	0.006
34.9	0.0066
34.92	0.0014
34.94	-0.0005
34.96	0.0014
34.98	0.0059
35	0.0111
35.02	0.0162
35.04	0.0104
35.06	0.0066
35.08	0.0209
35.1	0.0243
35.12	0.0162
35.14	0.0019
35.16	-0.0025
35.18	0.0047
35.2	0.0115
35.22	0.0184
35.24	0.0251
35.26	0.0274
35.28	0.0234
35.3	0.0226
35.32	0.0257
35.34	0.0232
35.36	0.0095
35.38	0.0029
35.4	0.0083
35.42	0.0194
35.44	0.0309
35.46	0.0219
35.48	0.0037
35.5	0.0048
35.52	0.0217
35.54	0.03
35.56	0.0167
35.58	0.012
35.6	0.0215
35.62	0.0252
35.64	0.0125
35.66	0
35.68	0.0046
35.7	0.0121
35.72	0.0138
35.74	0.0098
35.76	0.01
35.78	0.0126
35.8	0.0118
35.82	0.0151
35.84	0.0136
35.86	0.0141
35.88	0.0223
35.9	0.0242
35.92	0.0157
35.94	0.0113
35.96	0.0136
35.98	0.0148
36	0.017
36.02	0.0186
36.04	0.0166
36.06	0.0118
36.08	0.0159
36.1	0.0186
36.12	0.0177
36.14	0.0124
36.16	0.0043
36.18	-0.0022
36.2	0.001
36.22	0.0155
36.24	0.0248
36.26	0.0181
36.28	0.0047
36.3	-0.0063
36.32	0.0019
36.34	0.0141
36.36	0.0185
36.38	0.0165
36.4	0.0078
36.42	-0.0014
36.44	-0.0094
36.46	-0.024
36.48	-0.0299
36.5	-0.0216
36.52	-0.012
36.54	-0.0185
36.56	-0.0256
36.58	-0.0278
36.6	-0.0241
36.62	-0.0272
36.64	-0.0303
36.66	-0.0203
36.68	-0.0072
36.7	-0.0086
36.72	-0.019
36.74	-0.0269
36.76	-0.0331
36.78	-0.0367
36.8	-0.0345
36.82	-0.0269
36.84	-0.0154
36.86	-0.0135
36.88	-0.0206
36.9	-0.0314
36.92	-0.0316
36.94	-0.0334
36.96	-0.0379
36.98	-0.0394
37	-0.0294
37.02	-0.0214
37.04	-0.0242
37.06	-0.0359
37.08	-0.0413
37.1	-0.0391
37.12	-0.0387
37.14	-0.0316
37.16	-0.0212
37.18	-0.0168
37.2	-0.0242
37.22	-0.036
37.24	-0.0293
37.26	-0.014
37.28	-0.0112
37.3	-0.0141
37.32	-0.0148
37.34	-0.0184
37.36	-0.0203
37.38	-0.022
37.4	-0.0165
37.42	-0.0067
37.44	-0.0037
37.46	-0.01
37.48	-0.0225
37.5	-0.0255
37.52	-0.0164
37.54	-0.0081
37.56	-0.001
37.58	-0.0093
37.6	-0.0196
37.62	-0.0217
37.64	-0.0118
37.66	0.0029
37.68	0.0084
37.7	0.0096
37.72	0.0178
37.74	0.0189
37.76	0.019
37.78	0.0245
37.8	0.0307
37.82	0.0344
37.84	0.0319
37.86	0.0244
37.88	0.0176
37.9	0.0129
37.92	0.0099
37.94	0.0178
37.96	0.0252
37.98	0.0225
38	0.0244
38.02	0.0332
38.04	0.035
38.06	0.0248
38.08	0.0132
38.1	0.0233
38.12	0.0426
38.14	0.0475
38.16	0.0344
38.18	0.0243
38.2	0.035
38.22	0.0496
38.24	0.0551
38.26	0.0525
38.28	0.0372
38.3	0.0253
38.32	0.0321
38.34	0.0392
38.36	0.0326
38.38	0.0216
38.4	0.0079
38.42	0.0022
38.44	0.0052
38.46	0.0142
38.48	0.024
38.5	0.0218
38.52	0.0245
38.54	0.0208
38.56	0.0088
38.58	0.0019
38.6	0.0045
38.62	0.0098
38.64	0.0131
38.66	0.0135
38.68	0.0118
38.7	0.0095
38.72	0.0085
38.74	0.0107
38.76	0.0197
38.78	0.0223
38.8	0.0098
38.82	-0.0036
38.84	-0.0049
38.86	-0.0036
38.88	-0.0032
38.9	-0.0014
38.92	0.001
38.94	-0.0011
38.96	-0.002
38.98	-0.0018
39	0.0009
39.02	0.0007
39.04	-0.003
39.06	-0.0028
39.08	-0.0061
39.1	-0.0011
39.12	0.01
39.14	0.01
39.16	0.0029
39.18	0.0001
39.2	0.0064
39.22	0.0166
39.24	0.0085
39.26	-0.0123
39.28	-0.0192
39.3	-0.0149
39.32	-0.0081
39.34	-0.0071
39.36	-0.0131
39.38	-0.011
39.4	-0.0074
39.42	-0.0029
39.44	-0.0012
39.46	-0.0052
39.48	-0.0123
39.5	-0.0093
39.52	-0.0001
39.54	0.0001
39.56	-0.0006
39.58	-0.0011
39.6	0.0021
39.62	-0.0004
39.64	-0.0088
39.66	-0.0127
39.68	-0.0127
39.7	-0.0154
39.72	-0.0195
39.74	-0.022
39.76	-0.0235
39.78	-0.0326
[truncated: 2,035 more rows]
